# Supplementary material for: Suspicions of two bridgehead invasions of Xylella fastidiosa subsp. multiplex in France
Source: Commun Biol. 2023 Jan 27;6:103. doi: 10.1038/s42003-023-04499-6 (PMC9883466; doi:10.1038/s42003-023-04499-6)
Supplement: Supplementary file 9 — Supplementary Data 6 [file 42003_2023_4499_MOESM9_ESM.xlsx]

## Sheet: Sup data 6
A) ST6: C1P1 - C2 - P2
Source of variation	d.f.	Sum of scares	Variance components	Percentage of variation
Among population	2	92.873	1.17077	36.01
Within populations	181	376.632	2.08084	63.99
Total	183	469.505	3.25161
B) ST7: C1P1 - C2 - P2
Source of variation	d.f.	Sum of scares	Variance components	Percentage of variation
Among population	2	74.199	0.59253	21.88
Within populations	209	442.117	2.11539	78.12
Total	211	516.316	2.70792
